# Supplementary material for: Double Boosting Strategy for Low-Iodine-Dose Dual-Source DECT Follow-Up CT After Intervention with Raw DICOM-Level Deep Learning Iodine Boosting and Low-keV Dual-Energy-Derived Images
Source: Tomography. 2026 Apr 13;12(4):56. doi: 10.3390/tomography12040056 (PMC13119852; doi:10.3390/tomography12040056)
Supplement: Supplementary file 1 [file tomography-12-00056-s001.zip]

Archive with 1 entries (1 files):
- tomography-4189135-Supplementary.pdf
